# Supplementary material for: Molecular Modeling of Epithiospecifier and Nitrile-Specifier Proteins of Broccoli and Their Interaction with Aglycones
Source: Molecules. 2020 Feb 11;25(4):772. doi: 10.3390/molecules25040772 (PMC7071048; doi:10.3390/molecules25040772)
Supplement: Supplementary file 1 [file molecules-25-00772-s001.zip]

Archive with 7 entries (7 files):
- Fig. S.1.tif
- Fig. S.2..tif
- Fig. S.3..tif
- Supplementary Tables.docx
- Fig S.6.tif
- Fig. S.4 rev.tif
- Fig. S.5 rev.tif
